# Supplementary material for: Alterations in blood proteins in the prodromal stage of bipolar II disorders
Source: Sci Rep. 2022 Feb 24;12:3174. doi: 10.1038/s41598-022-07160-0 (PMC8873249; doi:10.1038/s41598-022-07160-0)
Supplement: Supplementary file 2 — Supplementary Tables. [file 41598_2022_7160_MOESM2_ESM.xlsx]

## Sheet: Table S1_mass
		Table S1. The 143 peptides (85 proteins) examined by MRM-MS. UniProt accession number, protein ID, and information pertaining to mass spectra are listed for each peptide.
		The quantifiable targets information			Mass information
		Uniprot accession number	Gene names	Peptide	Precursor ion. Light (m/z)	Precursor ion. Heavy (m/z)
		Q9UGM5	FETUB	AIFYMNNPSR	606.795	611.799
		Q9UGM5	FETUB	LVVLPFPK	456.799	460.807
		P05452	TETN	LDTLAQEVALLK	657.387	661.394
		P02748	CO9	LSPIYNLVPVK	621.876	625.884
		P10643	CO7	AASGTQNNVLR	565.799	570.803
		P06396	GELS	HVVPNEVVVQR	425.91	429.247
		P06396	GELS	EGGQTAPASTR	537.762	542.766
		P06396	GELS	TGAQELLR	444.251	449.255
		P06727	APOA4	LEPYADQLR	552.788	557.792
		P06727	APOA4	ISASAEELR	488.259	493.263
		P06727	APOA4	LAPLAEDVR	492.28	497.284
		P10645	CMGA	ELQDLALQGAK	593.327	597.334
		P10645	CMGA	SGELEQEEER	603.268	608.272
		P07225	PROS	VYFAGFPR	478.753	483.757
		P07225	PROS	QLAVLDK	393.74	397.747
		P01009	A1AT	SVLGQLGITK	508.311	512.318
		P01009	A1AT	AVLTIDEK	444.755	448.763
		P02647	APOA1	DYVSQFEGSALGK	700.838	704.845
		P02647	APOA1	LLDNWDSVTSTFSK	538.267	540.938
		P02647	APOA1	QGLLPVLESFK	615.858	619.865
		P02652	APOA2	SPELQAEAK	486.753	490.761
		P02652	APOA2	EQLTPLIK	471.287	475.294
		P04114	APOB	SVSLPSLDPASAK	636.346	640.353
		P04114	APOB	TEVIPPLIENR	640.864	645.868
		P04114	APOB	GVISIPR	371.235	376.239
		P05090	APOD	IPTTFENGR	517.767	522.771
		P05090	APOD	NILTSNNIDVK	615.838	619.845
		P08519	APOA	GTLSTTITGR	503.78	508.784
		P23560	BDNF	QYFYETK	489.732	493.739
		P00450	CERU	ALYLQYTDETFR	507.252	510.589
		P00450	CERU	DIFTGLIGPMK	596.326	600.333
		P00450	CERU	DDEEFIESNK	613.265	617.272
		P09341	GROA	NIQSVNVK	451.259	455.266
		P02790	HEMO	QGHNSVFLIK	381.549	384.22
		P02790	HEMO	GGYTLVSGYPK	571.298	575.305
		P02790	HEMO	LHIMAGR	266.487	269.823
		Q14624	ITIH4	FAHTVVTSR	339.854	343.19
		Q14624	ITIH4	ILDDLSPR	464.759	469.763
		Q14624	ITIH4	GSEMVVAGK	439.226	443.233
		Q14624	ITIH4	ETLFSVMPGLK	611.331	615.338
		P03971	MIS	YGNHVVLLLK	385.901	388.572
		P80511	S10AC	ELANTIK	394.729	398.736
		P02743	SAMP	VGEYSLYIGR	578.803	583.808
		P02743	SAMP	QGYFVEAQPK	583.796	587.803
		P08254	MMP3	DLVFIFK	441.26	445.267
		P01023	A2MG	TEHPFTVEEFVLPK	558.291	560.962
		P01023	A2MG	QGIPFFGQVR	574.814	579.818
		P51884	LUM	ILGPLSYSK	489.287	493.294
		Q86UX7	URP2	LTQLYEQAR	561.301	566.305
		P02774	VTDB	HLSLLTTLSNR	627.862	632.866
		Q08380	LG3BP	ASHEEVEGLVEK	442.889	445.561
		P12259	FA5	SQHLDNFSNQIGK	496.579	499.251
		P12259	FA5	NFFNPPIISR	602.827	607.831
		P04275	VWF	VTVFPIGIGDR	587.335	592.339
		P01042	KNG1	TVGSDTFYSFK	626.298	630.305
		P01042	KNG1	QVVAGLNFR	502.288	507.292
		P55058	PLTP	AGALQLLLVGDK	599.364	603.371
		P05154	IPSP	TLYLADTFPTNFR	520.268	523.604
		P05154	IPSP	EDQYHYLLDR	451.214	454.55
		P05154	IPSP	FSIEGSYQLEK	650.825	654.832
		P00748	FA12	TEQAAVAR	423.227	428.232
		P00748	FA12	VVGGLVALR	442.29	447.294
		Q04756	HGFA	VANYVDWINDR	682.833	687.837
		P03952	KLKB1	DSVTGTLPK	459.251	463.258
		P03952	KLKB1	TGAVSGHSLK	319.51	322.182
		P03952	KLKB1	YSPGGTPTAIK	546.29	550.297
		P00742	FA10	TGIVSGFGR	447.246	452.25
		Q13103	SPP24	VNSQSLSPYLFR	705.872	710.877
		Q13103	SPP24	VSAQQVQGVHAR	640.347	645.351
		P20742	PZP	ATVLNYLPK	509.8	513.807
		P20742	PZP	SSGSLLNNAIK	552.306	556.313
		P20742	PZP	YGAATFTR	443.725	448.729
		P04406	G3P	VIPELNGK	435.258	439.265
		Q16610	ECM1	NVALVSGDTENAK	659.336	663.343
		P02654	APOC1	EFGNTLEDK	526.748	530.755
		P18428	LBP	LAEGFPLPLLK	599.366	603.373
		P43251	BTD	LSSGLVTAALYGR	654.37	659.374
		Q9UHG3	PCYOX	YQSHDYAFSSVEK	520.904	523.575
		P06276	CHLE	NIAAFGGNPK	494.764	498.771
		P06276	CHLE	IFFPGVSEFGK	614.324	618.331
		P06276	CHLE	FWTSFFPK	530.269	534.276
		P26927	HGFL	SPLNDFQVLR	594.822	599.826
		P04217	A1BG	HQFLLTGDTQGR	458.237	461.573
		P04217	A1BG	SGLSTGWTQLSK	632.83	636.837
		P04217	A1BG	ATWSGAVLAGR	544.796	549.8
		P01019	ANGT	DPTFIPAPIQAK	649.361	653.368
		P01019	ANGT	ALQDQLVLVAAK	634.882	638.889
		P61769	B2MG	VNHVTLSQPK	374.88	377.552
		P01024	CO3	LVAYYTLIGASGQR	504.612	507.948
		P01024	CO3	IHWESASLLR	404.556	407.892
		O00533	NCHL1	VIAVNEVGR	478.78	483.784
		P49747	COMP	DTDLDGFPDEK	626.272	630.28
		P00488	F13A	VEYVIGR	418.237	423.241
		P00488	F13A	GTYIPVPIVSELQSGK	563.314	565.985
		Q9NPH3	IL1AP	VAFPLEVVQK	565.334	569.342
		Q06033	ITIH3	EVSFDVELPK	581.803	585.81
		Q06033	ITIH3	GISMLNK	381.713	385.72
		Q06033	ITIH3	DYIFGNYIER	645.312	650.316
		P04180	LCAT	SSGLVSNAPGVQIR	462.256	465.592
		P61626	LYSC	WESGYNTR	506.728	511.732
		O00187	MASP2	WPEPVFGR	494.256	499.26
		P11226	MBL2	FQASVATPR	488.764	493.768
		P11226	MBL2	EEAFLGITDEK	626.309	630.316
		P11226	MBL2	TEGQFVDLTGNR	668.828	673.832
		P40925	MDHC	GEFVTTVQQR	582.804	587.808
		O60462	NRP2	DGDSESADLLGK	603.778	607.785
		P19652	A1AG2	TEDTIFLR	497.764	502.768
		P02763	A1AG1	SDVVYTDWK	556.767	560.774
		Q96PD5	PGRP2	TFTLLDPK	467.766	471.773
		Q96PD5	PGRP2	WGAAPYR	410.709	415.713
		P14618	KPYM	LDIDSPPITAR	599.327	604.331
		P32119	PRDX2	QITVNDLPVGR	606.341	611.345
		P22891	PROZ	APDLQDLPWQVK	470.586	473.257
		P22891	PROZ	DFAEHLLIPR	404.224	407.56
		O00391	QSOX1	DTGAALLAESR	552.288	557.292
		P06702	S10A9	LTWASHEK	324.503	327.174
		P14151	LYAM1	DNYTDLVAIQNK	697.352	701.359
		P02741	CRP	AFVFPK	354.708	358.715
		P02741	CRP	ESDTSYVSLK	564.775	568.782
		P04003	C4BPA	QSSSYSFFK	540.753	544.761
		P20851	C4BPB	ALLAFQESK	503.782	507.789
		P01011	AACT	ADLSGITGAR	480.759	485.763
		P01011	AACT	NLAVSQVVHK	365.549	368.22
		P08185	CBG	AQLLQGLGFNLTER	520.623	523.959
		P08185	CBG	ITQDAQLK	458.759	462.766
		P05546	HEP2	SVNDLYIQK	540.29	544.297
		P05546	HEP2	QFPILLDFK	560.824	564.831
		P05546	HEP2	TLEAQLTPR	514.79	519.795
		P04278	SHBG	IALGGLLFPASNLR	481.289	484.625
		P04278	SHBG	QAEISASAPTSLR	665.852	670.856
		P04278	SHBG	LDVDQALNR	522.278	527.282
		P02787	TRFE	DGAGDVAFVK	489.748	493.755
		P02787	TRFE	EGYYGYTGAFR	642.288	647.292
		Q15582	BGH3	GDELADSALEIFK	704.354	708.361
		P22105	TENX	LQVVPVAANQR	597.851	602.855
		P22105	TENX	ILISGLEPSTPYR	723.404	728.408
		P22105	TENX	TLSPVLESPR	549.811	554.815
		P67936	TPM4	TIDDLEEK	481.737	485.745
		P04004	VTNC	FEDGVLDPDYPR	711.83	716.835
		P04004	VTNC	QPQFISR	438.24	443.244
		O75083	WDR1	DYSGQGVVK	476.74	480.747
		P63104	1433Z	SVTEQGAELSNEER	516.909	520.245
		P63104	1433Z	FLIPNASQAESK	652.846	656.853

## Sheet: Table S2_Subgroup
		Table S2. Classification of subgroup of bipolar II prodrome according to BARS criteria
					Classified subtype†
			Total (n=39)		Subtype 1 (n=5)	Subtype 2 (n=28)	Subtype 3 (n=6)	p-value††
		Use of psychotropics, n (%)	25 (64.1)		3 (60.0)	18 (64.3)	4 (66.7)	>0.999
		Antipsychotics, n (%)	18 (46.2)		2 (40.0)	12 (42.9)	4 (66.7)	0.545
		Mood stabilizers, n (%)	15 (38.5)		1 (20.0)	12 (42.9)	2 (33.2)	0.602
		Antidepressants, n (%)	5 (12.8)		0 (0.0)	4 (14.3)	1 (16.7)	0.648
		Benzodiazepines, n (%)	11 (27.5)		1 (20.0)	8 (28.6)	2 (33.3)	0.887
		HAM-D Total, mean ± SD	10.5 ± 6.5		8.8 ± 4.5	11.1 ± 6.8	8.8 ± 6.4	0.632
		YMRS Total, mean ± SD	2.0 ± 2.5		4.6 ± 4.7	1.8 ± 1.8	0.5 ± 0.8	0.078
		CGI-S, mean ± SD	3.3 ± 0.7		3.4 ± 0.6	3.4 ± 0.7	2.8 ± 0.8	0.241
		†BARS criteria : (1) subthreshold mania (n=5, 12.5%) , (2) depression + cyclothymic features (n=28, 70.0%), (3) depression + genetic risk (n=6, 15.0%), (4) cyclothymic features and genetic risk (n=0, 0.0%), (5) subthreshold mixed episode (n=0, 0.0%), and (6) mood swings (n=1, 2.5%). ††Significant differences between the subtype 1, subtype 2, and subtype 3 were examined using the Fisher's exact te…
		Abbreviations : BARS, Bipolar at risk state; HAM-D, Hamilton depression rating scale; YMRS, Young mania rating scale; CGI-S, Clinical global impression-severity scale

## Sheet: Table S3_ANOVA
		Table S3. Differentially expressed peptides identified by LC-MRM analysis between HC, BP, and BD-II.
					HC vs BP vs BD-II				BP vs BD-II			BP vs HC			BD-II vs HC
		Protein ID	Gene name	Peptide	F-statistics	p-value (ANOVA)	q-value		Mean difference	p-value (Tukey's HSD)		Mean difference	p-value (Tukey's HSD)		Mean difference	p-value (Tukey's HSD)
	1	Q9UGM5	FETUB	AIFYMNNPSR	2.78624	0.064647	0.232		-0.293379	0.0726492		-0.241077	0.119177		0.0523018	0.891725
	2	Q9UGM5	FETUB	LVVLPFPK	0.0437133	0.95724	0.978		4.34207e-06	>0.999		-0.00216611	0.969498		-0.00217045	0.965709
	3	P05452	TETN	LDTLAQEVALLK	0.137512	0.871627	0.968		0.085099	0.899444		0.00549238	0.999472		-0.0796066	0.88304
	4	P02748	CO9	LSPIYNLVPVK	3.987	0.0204284	0.099		-0.247092	0.0357093		-0.0393614	0.900896		0.20773	0.0422342
	5	P10643	CO7	AASGTQNNVLR	0.101352	0.903673	0.971		-0.0745495	0.943261		-0.0929269	0.897212		-0.0183774	0.995247
	6	P06396	GELS	HVVPNEVVVQR	3.33923	0.0379526	0.169		-0.172427	0.229049		-0.247078	0.0288276		-0.0746514	0.687516
	7	P06396	GELS	EGGQTAPASTR	15.1717	<0.001	<0.001		-0.37066	<0.001		-0.384858	1.86544e-06		-0.0141973	0.977567
	8	P06396	GELS	TGAQELLR	2.25854	0.107825	0.303		-0.319862	0.136443		-0.286028	0.148677		0.0338343	0.969974
	9	P06727	APOA4	LEPYADQLR	0.763794	0.467586	0.826		0.116968	0.659898		-0.0228151	0.981194		-0.139783	0.452332
	10	P06727	APOA4	ISASAEELR	0.500661	0.607076	0.935		0.0181699	0.988955		-0.0831691	0.757697		-0.101339	0.630441
	11	P06727	APOA4	LAPLAEDVR	0.33489	0.715917	0.946		0.0108852	0.996157		-0.0719021	0.818342		-0.0827872	0.742385
	12	P10645	CMGA	ELQDLALQGAK	8.73319	<0.001	<0.001		0.81214	<0.001		0.386811	0.0800647		-0.425329	0.033488
	13	P10645	CMGA	SGELEQEEER	0.44046	0.644518	0.935		6.5496e-05	0.849376		-3.17568e-05	0.955096		-9.72528e-05	0.617974
	14	P07225	PROS	VYFAGFPR	2.46531	0.0882054	0.268		-0.230866	0.0840542		-0.171129	0.193951		0.0597364	0.796597
	15	P07225	PROS	QLAVLDK	4.73213	0.0100774	0.053		-0.218988	0.00717431		-0.133336	0.105915		0.0856522	0.34934
	16	P01009	A1AT	SVLGQLGITK	1.92488	0.149257	0.374		-0.143512	0.125062		-0.0776293	0.478534		0.0658828	0.550773
	17	P01009	A1AT	AVLTIDEK	0.231816	0.793358	0.968		-0.0966354	0.779212		-0.0632405	0.879939		0.0333948	0.960741
	18	P02647	APOA1	DYVSQFEGSALGK	0.168749	0.844871	0.968		0.0210122	0.990816		-0.0560628	0.924522		-0.0770749	0.846818
	19	P02647	APOA1	LLDNWDSVTSTFSK	5.24565	0.00621469	0.036		-0.202915	0.0138572		-0.191792	0.010476		0.0111235	0.98218
	20	P02647	APOA1	QGLLPVLESFK	0.45819	0.633255	0.935		-0.0594681	0.933516		-0.14234	0.625399		-0.0828721	0.836084
	21	P02652	APOA2	SPELQAEAK	2.50645	0.0847555	0.264		-0.203951	0.0855342		-0.157858	0.169814		0.0460931	0.841702
	22	P02652	APOA2	EQLTPLIK	10.4695	<0.001	<0.001		-0.362283	<0.001		-0.252207	0.00234248		0.110076	0.258367
	23	P04114	APOB	SVSLPSLDPASAK	0.784269	0.4582	0.819		0.259028	0.429188		0.119026	0.806617		-0.140001	0.71664
	24	P04114	APOB	TEVIPPLIENR	0.188784	0.82815	0.968		0.099155	0.833619		0.0266772	0.984348		-0.0724778	0.877658
	25	P04114	APOB	GVISIPR	1.32401	0.268965	0.557		0.0916919	0.901909		0.293868	0.285524		0.202176	0.51196
	26	P05090	APOD	IPTTFENGR	2.28268	0.105324	0.303		-0.264547	0.133599		-0.23654	0.145764		0.0280069	0.969604
	27	P05090	APOD	NILTSNNIDVK	0.406045	0.666965	0.935		0.0977944	0.92412		-0.101777	0.902877		-0.199571	0.644517
	28	P08519	APOA	GTLSTTITGR	0.420434	0.657485	0.935		0.0115777	0.759096		-0.000679097	0.998864		-0.0122568	0.661123
	29	P23560	BDNF	QYFYETK	7.2237	0.000991832	0.008		-0.004827	0.000822971		-0.003412	0.0129147		0.00141574	0.419341
	30	P00450	CERU	ALYLQYTDETFR	0.725692	0.485576	0.848		-0.108222	0.620424		-0.12397	0.47382		-0.0157488	0.986468
	31	P00450	CERU	DIFTGLIGPMK	2.87514	0.0593275	0.22		-0.254016	0.0669422		-0.208703	0.111557		0.0453137	0.888327
	32	P00450	CERU	DDEEFIESNK	0.0671576	0.935074	0.971		-0.000438435	0.92941		-0.000272613	0.966713		0.000165821	0.986043
	33	P09341	GROA	NIQSVNVK	0.566341	0.568739	0.935		0.0804752	0.851736		-0.0555073	0.912924		-0.135982	0.537745
	34	P02790	HEMO	QGHNSVFLIK	12.6817	<0.001	<0.001		-0.319616	<0.001		-0.130732	0.0717717		0.188884	0.00253052
	35	P02790	HEMO	GGYTLVSGYPK	1.03778	0.356611	0.672		0.343695	0.335859		0.236253	0.538314		-0.107441	0.865547
	36	P02790	HEMO	LHIMAGR	2.542	0.0818839	0.264		-0.255129	0.0909248		-0.0687059	0.808596		0.186423	0.177532
	37	Q14624	ITIH4	FAHTVVTSR	8.93151	<0.001	<0.001		-0.298178	<0.001		-0.206893	0.00562633		0.0912856	0.308617
	38	Q14624	ITIH4	ILDDLSPR	0.19687	0.821496	0.968		0.0490698	0.970521		-0.0633037	0.942212		-0.112374	0.810481
	39	Q14624	ITIH4	GSEMVVAGK	3.03753	0.0507276	0.203		-0.196213	0.0463839		-0.141767	0.144017		0.0544467	0.721902
	40	Q14624	ITIH4	ETLFSVMPGLK	1.25411	0.28812	0.58		-0.166568	0.259321		-0.0781407	0.698599		0.0884275	0.597776
	41	P03971	MIS	YGNHVVLLLK	0.136121	0.872838	0.968		0.0606165	0.861824		0.0291243	0.959743		-0.0314922	0.947532
	42	P80511	S10AC	ELANTIK	1.44144	0.239642	0.528		-0.00244609	0.499971		0.000694766	0.934926		0.00314085	0.218576
	43	P02743	SAMP	VGEYSLYIGR	1.05041	0.352194	0.671		-0.268976	0.319292		-0.135933	0.703706		0.133043	0.685533
	44	P02743	SAMP	QGYFVEAQPK	3.34105	0.0378863	0.169		-0.364648	0.0294381		-0.22488	0.195387		0.139768	0.48962
	45	P08254	MMP3	DLVFIFK	0.163783	0.849069	0.968		-0.0837394	0.838135		-0.0545714	0.914168		0.029168	0.971629
	46	P01023	A2MG	TEHPFTVEEFVLPK	0.328117	0.720763	0.946		0.251059	0.698727		0.123183	0.901715		-0.127876	0.882447
	47	P01023	A2MG	QGIPFFGQVR	0.13805	0.871159	0.968		-0.0786407	0.860806		-0.0360546	0.96299		0.0425861	0.94269
	48	P51884	LUM	ILGPLSYSK	13.6708	<0.001	<0.001		-0.360995	<0.001		-0.29189	<0.001		0.069105	0.520817
	49	Q86UX7	URP2	LTQLYEQAR	1.96054	0.144149	0.374		-0.00280346	0.365008		-0.00371035	0.123889		-0.000906884	0.867006
	50	P02774	VTDB	HLSLLTTLSNR	1.12137	0.328381	0.651		-0.118378	0.364038		-0.104512	0.389698		0.0138656	0.981392
	51	Q08380	LG3BP	ASHEEVEGLVEK	0.0699897	0.932432	0.971		0.133993	0.926322		0.0816642	0.966567		-0.052329	0.984454
	52	P12259	FA5	SQHLDNFSNQIGK	1.32632	0.268354	0.557		-0.133145	0.31351		-0.121125	0.3173		0.0120197	0.987254
	53	P12259	FA5	NFFNPPIISR	1.94233	0.146735	0.374		-0.209058	0.12291		-0.117739	0.446999		0.0913191	0.579917
	54	P04275	VWF	VTVFPIGIGDR	6.21932	<0.001	0.023		-0.599189	0.00225824		-0.436	0.0195444		0.163189	0.528007
	55	P01042	KNG1	TVGSDTFYSFK	0.421153	0.657015	0.935		-0.111356	0.801828		-0.146391	0.634258		-0.0350345	0.971044
	56	P01042	KNG1	QVVAGLNFR	10.0565	<0.001	<0.001		-0.308998	<0.001		-0.237989	0.00117894		0.0710088	0.490125
	57	P55058	PLTP	AGALQLLLVGDK	0.528183	0.5907	0.935		-0.11926	0.651626		-0.117137	0.610374		0.00212325	>0.999
	58	P05154	IPSP	TLYLADTFPTNFR	0.338219	0.713548	0.946		0.211777	0.783555		0.00285265	0.999947		-0.208924	0.727451
	59	P05154	IPSP	EDQYHYLLDR	1.83757	0.162547	0.402		-0.362398	0.137172		-0.19731	0.490163		0.165087	0.570712
	60	P05154	IPSP	FSIEGSYQLEK	0.448012	0.639696	0.935		-0.0785239	0.841992		0.0359366	0.957791		0.114461	0.613459
	61	P00748	FA12	TEQAAVAR	1.58946	0.20724	0.488		-0.235467	0.179511		-0.118814	0.589157		0.116653	0.564425
	62	P00748	FA12	VVGGLVALR	1.58415	0.208323	0.488		-0.236294	0.17975		-0.132893	0.518972		0.1034	0.6399
	63	Q04756	HGFA	VANYVDWINDR	7.45046	0.000805807	0.008		-0.368891	0.000517015		-0.22908	0.0268478		0.139811	0.213851
	64	P03952	KLKB1	DSVTGTLPK	5.25955	0.00613415	0.036		-0.296244	0.00608084		-0.223786	0.0292163		0.0724573	0.651579
	65	P03952	KLKB1	TGAVSGHSLK	9.05493	<0.001	<0.001		-0.302906	<0.001		-0.227664	0.00272293		0.075242	0.467581
	66	P03952	KLKB1	YSPGGTPTAIK	0.831949	0.437074	0.791		-0.141872	0.468591		-0.124074	0.499752		0.0177981	0.984006
	67	P00742	FA10	TGIVSGFGR	10.7776	<0.001	<0.001		-0.397855	<0.001		-0.236403	0.0084905		0.161451	0.078193
	68	Q13103	SPP24	VNSQSLSPYLFR	2.5406	0.0819957	0.264		-0.183016	0.113203		-0.168111	0.111091		0.014905	0.980391
	69	Q13103	SPP24	VSAQQVQGVHAR	1.9366	0.147559	0.374		-0.00720732	0.998621		-0.211992	0.244787		-0.204785	0.229349
	70	P20742	PZP	ATVLNYLPK	0.549712	0.578202	0.935		0.13866	0.733439		0.174794	0.555779		0.0361343	0.972075
	71	P20742	PZP	SSGSLLNNAIK	0.429494	0.651586	0.935		0.271651	0.625593		0.162118	0.818499		-0.109533	0.902418
	72	P20742	PZP	YGAATFTR	0.142924	0.86693	0.968		0.00571395	0.9993		0.0658916	0.89472		0.0601777	0.901126
	73	P04406	G3P	VIPELNGK	2.92736	0.056412	0.216		-0.42533	0.0508847		-0.303499	0.159877		0.121831	0.714322
	74	Q16610	ECM1	NVALVSGDTENAK	0.0266924	0.973665	0.983		0.0131384	0.997532		0.0390203	0.974278		0.0258819	0.987218
	75	P02654	APOC1	EFGNTLEDK	0.534885	0.58678	0.935		0.16165	0.584336		0.124128	0.684282		-0.0375222	0.961723
	76	P18428	LBP	LAEGFPLPLLK	0.362816	0.696286	0.946		0.170143	0.709102		0.142726	0.748727		-0.0274171	0.988057
	77	P43251	BTD	LSSGLVTAALYGR	11.3932	<0.001	<0.001		-0.336793	<0.001		-0.273747	<0.001		0.0630464	0.595312
	78	Q9UHG3	PCYOX	YQSHDYAFSSVEK	0.160756	0.851637	0.968		0.000945123	0.941992		0.00148792	0.837884		0.000542794	0.973897
	79	P06276	CHLE	NIAAFGGNPK	0.534683	0.586898	0.935		0.00282631	>0.999		0.174429	0.680389		0.171603	0.658344
	80	P06276	CHLE	IFFPGVSEFGK	0.440302	0.64462	0.935		0.262847	0.755029		-0.0206751	0.997918		-0.283522	0.645397
	81	P06276	CHLE	FWTSFFPK	5.29796	0.00591707	0.036		-0.257683	0.00472536		-0.104675	0.332765		0.153009	0.0743256
	82	P26927	HGFL	SPLNDFQVLR	1.36122	0.259299	0.553		-0.195946	0.243339		-0.0756603	0.775013		0.120286	0.487048
	83	P04217	A1BG	HQFLLTGDTQGR	0.340207	0.712137	0.946		-0.045615	0.969339		-0.136148	0.718418		-0.0905335	0.848456
	84	P04217	A1BG	SGLSTGWTQLSK	13.0693	<0.001	<0.001		-0.342071	<0.001		-0.274752	<0.001		0.0673188	0.515768
	85	P04217	A1BG	ATWSGAVLAGR	12.5591	<0.001	<0.001		-0.36329	<0.001		-0.278554	<0.001		0.084736	0.399335
	86	P01019	ANGT	DPTFIPAPIQAK	3.31442	0.0388672	0.169		-0.314069	0.0293349		-0.175609	0.259925		0.13846	0.389249
	87	P01019	ANGT	ALQDQLVLVAAK	0.443411	0.64263	0.935		0.262593	0.730775		-0.000228441	1		-0.262822	0.656373
	88	P61769	B2MG	VNHVTLSQPK	5.49359	0.00492624	0.034		-0.29757	0.00708646		-0.25145	0.0142188		0.0461195	0.846161
	89	P01024	CO3	LVAYYTLIGASGQR	0.225023	0.79875	0.968		-0.0526004	0.960728		-0.116661	0.790441		-0.0640608	0.92341
	90	P01024	CO3	IHWESASLLR	0.0572006	0.944424	0.971		-0.00116996	>0.999		0.0522599	0.96114		0.0534299	0.954585
	91	O00533	NCHL1	VIAVNEVGR	12.7154	<0.001	<0.001		-0.344983	<0.001		-0.286736	<0.001		0.0582476	0.629099
	92	P49747	COMP	DTDLDGFPDEK	0.409119	0.664928	0.935		0.0136131	0.673448		0.0111177	0.729401		-0.00249544	0.98227
	93	P00488	F13A	VEYVIGR	0.0238081	0.976476	0.983		0.0166232	0.996971		0.0428239	0.976219		0.0262007	0.989941
	94	P00488	F13A	GTYIPVPIVSELQSGK	0.375134	0.6878	0.946		-0.103693	0.818532		-0.134984	0.667055		-0.0312907	0.975794
	95	Q9NPH3	IL1AP	VAFPLEVVQK	0.0962359	0.908302	0.971		-0.0823513	0.905452		-0.0292328	0.985135		0.0531185	0.946052
	96	Q06033	ITIH3	EVSFDVELPK	0.298156	0.742597	0.966		0.190974	0.777608		0.0269095	0.994032		-0.164064	0.77955
	97	Q06033	ITIH3	GISMLNK	2.27559	0.106051	0.303		-0.273213	0.0869185		-0.15926	0.36548		0.113952	0.559554
	98	Q06033	ITIH3	DYIFGNYIER	0.013464	0.986627	0.987		-0.0250781	0.993479		-0.0344172	0.985376		-0.00933903	0.998784
	99	P04180	LCAT	SSGLVSNAPGVQIR	1.28131	0.280506	0.574		-0.145638	0.602944		-0.222004	0.248266		-0.0763666	0.829272
	100	P61626	LYSC	WESGYNTR	10.8266	<0.001	<0.001		-0.358503	<0.001		-0.167349	0.0505054		0.191155	0.0133554
	101	O00187	MASP2	WPEPVFGR	5.83381	0.00358533	0.029		-0.274775	0.00329626		-0.201442	0.0237431		0.073334	0.563485
	102	P11226	MBL2	FQASVATPR	1.56612	0.212039	0.489		-0.284715	0.213918		-0.222261	0.323587		0.0624538	0.903946
	103	P11226	MBL2	EEAFLGITDEK	4.89802	0.00861777	0.05		-0.477243	0.00634034		-0.304845	0.0797603		0.172398	0.397801
	104	P11226	MBL2	TEGQFVDLTGNR	2.86604	0.0598514	0.22		-0.365689	0.0552659		-0.265565	0.158095		0.100124	0.741758
	105	P40925	MDHC	GEFVTTVQQR	2.60586	0.0769716	0.264		-0.00947217	0.0865524		-0.00782423	0.134673		0.00164794	0.903308
	106	O60462	NRP2	DGDSESADLLGK	0.0604432	0.941369	0.971		6.12464e-05	0.999085		-0.000347603	0.965377		-0.00040885	0.946787
	107	P19652	A1AG2	TEDTIFLR	0.164935	0.848093	0.968		0.175521	0.864541		0.0316243	0.994358		-0.143897	0.876994
	108	P02763	A1AG1	SDVVYTDWK	0.161209	0.851252	0.968		-0.0941416	0.846375		-0.0688249	0.898837		0.0253167	0.983925
	109	Q96PD5	PGRP2	TFTLLDPK	2.50311	0.0850304	0.264		-0.130933	0.13723		-0.129284	0.0994614		0.0016491	>0.999
	110	Q96PD5	PGRP2	WGAAPYR	4.07869	0.0187209	0.097		-0.100906	0.0208383		-0.0805514	0.0510621		0.0203542	0.803353
	111	P14618	KPYM	LDIDSPPITAR	2.32941	0.100647	0.301		-0.398331	0.0829265		-0.2408	0.331933		0.157531	0.587096
	112	P32119	PRDX2	QITVNDLPVGR	8.69982	<0.001	<0.001		-0.406142	0.0702725		0.251638	0.290592		0.657779	<0.001
	113	P22891	PROZ	APDLQDLPWQVK	0.382126	0.68303	0.946		0.0929047	0.832413		-0.0268682	0.981794		-0.119773	0.664954
	114	P22891	PROZ	DFAEHLLIPR	0.0704534	0.932	0.971		0.0728558	0.94341		0.0705909	0.936708		-0.00226481	>0.999
	115	O00391	QSOX1	DTGAALLAESR	7.7746	0.000599362	0.008		0.514445	<0.001		0.303229	0.0323631		-0.211216	0.150249
	116	P06702	S10A9	LTWASHEK	1.79827	0.168937	0.41		-0.331041	0.150495		-0.142616	0.653568		0.188425	0.430278
	117	P14151	LYAM1	DNYTDLVAIQNK	1.53505	0.2186	0.497		0.00759482	0.190463		0.00449283	0.496344		-0.00310199	0.686695
	118	P02741	CRP	AFVFPK	0.661154	0.51766	0.892		-0.422232	0.502496		-0.159592	0.888497		0.26264	0.698815
	119	P02741	CRP	ESDTSYVSLK	0.457638	0.633613	0.935		-0.00543434	0.74217		-0.00619894	0.623612		-0.000764598	0.992142
	120	P04003	C4BPA	QSSSYSFFK	3.20993	0.0429722	0.181		0.445546	0.035902		0.299307	0.161786		-0.14624	0.609978
	121	P20851	C4BPB	ALLAFQESK	0.109961	0.895936	0.971		0.0578742	0.961117		-0.0293484	0.987877		-0.0872227	0.886263
	122	P01011	AACT	ADLSGITGAR	0.188554	0.828339	0.968		0.126794	0.835585		0.0324717	0.98599		-0.0943222	0.87511
	123	P01011	AACT	NLAVSQVVHK	0.108682	0.897082	0.971		-0.0650658	0.887994		-0.0313231	0.967592		0.0337427	0.958018
	124	P08185	CBG	AQLLQGLGFNLTER	3.09279	0.0480987	0.196		-0.430051	0.0370494		-0.221142	0.344796		0.208909	0.344338
	125	P08185	CBG	ITQDAQLK	3.74097	0.0258321	0.124		-0.226141	0.0234363		-0.163773	0.0921014		0.0623672	0.673185
	126	P05546	HEP2	SVNDLYIQK	0.269736	0.763928	0.968		0.131377	0.858269		-0.0219902	0.994886		-0.153367	0.756501
	127	P05546	HEP2	QFPILLDFK	0.498519	0.60837	0.935		0.220168	0.674668		0.0189968	0.996489		-0.201171	0.643693
	128	P05546	HEP2	TLEAQLTPR	1.08119	0.341655	0.661		-0.173836	0.359389		-0.144745	0.427508		0.029091	0.961917
	129	P04278	SHBG	IALGGLLFPASNLR	0.952588	0.387918	0.721		0.0135031	0.997719		-0.204971	0.535117		-0.218474	0.451293
	130	P04278	SHBG	QAEISASAPTSLR	0.221716	0.801389	0.968		0.100424	0.885572		-0.0192834	0.994651		-0.119707	0.793442
	131	P04278	SHBG	LDVDQALNR	0.0713798	0.931138	0.971		0.000654874	0.966473		0.000906818	0.924827		0.000251943	0.99325
	132	P02787	TRFE	DGAGDVAFVK	2.0766	0.128721	0.348		-0.25976	0.110394		-0.166221	0.335952		0.0935391	0.676869
	133	P02787	TRFE	EGYYGYTGAFR	0.477459	0.621238	0.935		-0.15378	0.596095		-0.0713462	0.874885		0.0824343	0.818678
	134	Q15582	BGH3	GDELADSALEIFK	2.09092	0.126937	0.348		-0.21291	0.188991		-0.210038	0.144632		0.00287187	>0.999
	135	P22105	TENX	LQVVPVAANQR	1.41373	0.246257	0.533		-0.142313	0.777206		-0.315134	0.232236		-0.172821	0.608119
	136	P22105	TENX	ILISGLEPSTPYR	1.45163	0.237256	0.528		0.23834	0.401123		-0.0201145	0.99218		-0.258455	0.238461
	137	P22105	TENX	TLSPVLESPR	0.210182	0.81066	0.968		-0.0702968	0.942075		-0.12594	0.795645		-0.0556434	0.95108
	138	P67936	TPM4	TIDDLEEK	5.08833	0.00722498	0.04		0.845259	0.00486638		0.483888	0.118378		-0.361371	0.242702
	139	P04004	VTNC	FEDGVLDPDYPR	0.222143	0.801047	0.968		0.0932129	0.873725		0.112505	0.790663		0.0192916	0.992264
	140	P04004	VTNC	QPQFISR	2.55859	0.0805779	0.264		-0.283744	0.0717427		-0.111453	0.608731		0.172291	0.267145
	141	O75083	WDR1	DYSGQGVVK	0.264638	0.767819	0.968		-0.000886842	0.929729		0.000644193	0.955062		0.00153103	0.747762
	142	P63104	1433Z	SVTEQGAELSNEER	0.873241	0.419576	0.77		0.30164	0.437787		0.251998	0.501454		-0.049642	0.9702
	143	P63104	1433Z	FLIPNASQAESK	1.10145	0.334897	0.656		0.152895	0.916811		-0.32082	0.634114		-0.473714	0.33053
		Statistically significant differences were anlyzed by ANOVA. Multiple comparison was performed by Tukey's HSD. q-value means adjusted p-value for multiple comparison by using Benjamini-Hochberg FDR. Proteins ordered based on q-value.and q<0.05 was considered statistically significant. Abbreviations: HC, healthy control; BP, prodrome of bipolar II disorder; BD-II, Bipolar II disorder; ANOVA, analy…

## Sheet: Table S4_Medication effect
		Table S4. Effects of drug use on differentially expressed peptides identified by LC-MRM analysis
		A. Comparison between drug use patients† (n=64) and drug free patients (n=24)								B. Comparison between drug use BP (n=25) and drug free BP (n=15)
		Protein ID	Gene name	Peptide	Mean difference	Student's t	p-value	q-value		Protein ID	Gene name	Peptide	Mann-Whitney's U	p-value	q-value
					drug free-drug user
		Q9UGM5	FETUB	AIFYMNNPSR	-0.268513	-1.122	0.272	0.4487		Q9UGM5	FETUB	AIFYMNNPSR	182.5	0.888877	0.981232
		Q9UGM5	FETUB	LVVLPFPK	-0.021653	-1.959	0.053	0.3011		Q9UGM5	FETUB	LVVLPFPK	172	0.664995	0.981232
		P05452	TETN	LDTLAQEVALLK	-0.237123	-1.019	0.311	0.4772		P05452	TETN	LDTLAQEVALLK	169	0.605252	0.981232
		P02748	CO9	LSPIYNLVPVK	-0.277568	-2.805	0.006	0.143		P02748	CO9	LSPIYNLVPVK	139	0.175432	0.981232
		P10643	CO7	AASGTQNNVLR	-0.258985	-0.936	0.352	0.5084		P10643	CO7	AASGTQNNVLR	152	0.321309	0.981232
		P06396	GELS	HVVPNEVVVQR	-0.091978	-0.75	0.455	0.5609		P06396	GELS	HVVPNEVVVQR	171	0.644824	0.981232
		P06396	GELS	EGGQTAPASTR	0.026162	0.263	0.793	0.8277		P06396	GELS	EGGQTAPASTR	168	0.585873	0.981232
		P06396	GELS	TGAQELLR	-0.206095	-1.03	0.306	0.4756		P06396	GELS	TGAQELLR	163.5	0.502523	0.981232
		P06727	APOA4	LEPYADQLR	-0.201871	-1.187	0.238	0.4487		P06727	APOA4	LEPYADQLR	177	0.769262	0.981232
		P06727	APOA4	ISASAEELR	-0.175093	-1.061	0.292	0.464		P06727	APOA4	ISASAEELR	182	0.877882	0.981232
		P06727	APOA4	LAPLAEDVR	-0.202843	-1.207	0.231	0.4487		P06727	APOA4	LAPLAEDVR	166	0.548073	0.981232
		P10645	CMGA	ELQDLALQGAK	0.287868	1.174	0.244	0.4487		P10645	CMGA	ELQDLALQGAK	171	0.644747	0.981232
		P10645	CMGA	SGELEQEEER	-0.00023	-1.976	0.051	0.3011		P10645	CMGA	SGELEQEEER	184	0.921614	0.981232
		P07225	PROS	VYFAGFPR	-0.321603	-2.622	0.01	0.156		P07225	PROS	VYFAGFPR	155.5	0.371304	0.981232
		P07225	PROS	QLAVLDK	-0.266853	-3.172	0.002	0.0953		P07225	PROS	QLAVLDK	134	0.135008	0.981232
		P01009	A1AT	SVLGQLGITK	-0.123431	-1.405	0.164	0.3975		P01009	A1AT	SVLGQLGITK	180	0.834035	0.981232
		P01009	A1AT	AVLTIDEK	-0.135104	-0.769	0.444	0.5569		P01009	A1AT	AVLTIDEK	163	0.493684	0.981232
		P02647	APOA1	DYVSQFEGSALGK	-0.128032	-0.655	0.514	0.6095		P02647	APOA1	DYVSQFEGSALGK	160	0.442325	0.981232
		P02647	APOA1	LLDNWDSVTSTFSK	-0.068234	-0.781	0.437	0.5568		P02647	APOA1	LLDNWDSVTSTFSK	148	0.269801	0.981232
		P02647	APOA1	QGLLPVLESFK	-0.117313	-0.57	0.57	0.6368		P02647	APOA1	QGLLPVLESFK	144	0.224264	0.981232
		P02652	APOA2	SPELQAEAK	-0.217838	-2.256	0.028	0.2592		P02652	APOA2	SPELQAEAK	175	0.726928	0.981232
		P02652	APOA2	EQLTPLIK	-0.199023	-1.894	0.062	0.3011		P02652	APOA2	EQLTPLIK	167	0.566839	0.981232
		P04114	APOB	SVSLPSLDPASAK	-0.328548	-1.415	0.161	0.3975		P04114	APOB	SVSLPSLDPASAK	170	0.624912	0.981232
		P04114	APOB	TEVIPPLIENR	-0.250053	-1.296	0.199	0.4444		P04114	APOB	TEVIPPLIENR	175	0.726928	0.981232
		P04114	APOB	GVISIPR	-0.197159	-0.886	0.378	0.5248		P04114	APOB	GVISIPR	161	0.459096	0.981232
		P05090	APOD	IPTTFENGR	-0.136912	-0.82	0.414	0.5482		P05090	APOD	IPTTFENGR	164	0.511467	0.981232
		P05090	APOD	NILTSNNIDVK	-0.189049	-0.6	0.55	0.6242		P05090	APOD	NILTSNNIDVK	164	0.511487	0.981232
		P08519	APOA	GTLSTTITGR	0.005648	0.355	0.724	0.7669		P08519	APOA	GTLSTTITGR	148.5	0.275866	0.981232
		P23560	BDNF	QYFYETK	-0.001377	-0.941	0.349	0.5084		P23560	BDNF	QYFYETK	181.5	0.866843	0.981232
		P00450	CERU	ALYLQYTDETFR	-0.168485	-1.43	0.158	0.3975		P00450	CERU	ALYLQYTDETFR	173	0.685412	0.981232
		P00450	CERU	DIFTGLIGPMK	-0.220538	-1.803	0.077	0.3011		P00450	CERU	DIFTGLIGPMK	178.5	0.801469	0.981232
		P00450	CERU	DDEEFIESNK	-0.001955	-1.378	0.172	0.4099		P00450	CERU	DDEEFIESNK	184	0.92195	0.981232
		P09341	GROA	NIQSVNVK	0.053901	0.331	0.741	0.7791		P09341	GROA	NIQSVNVK	169.5	0.761502	0.981232
		P02790	HEMO	QGHNSVFLIK	-0.230033	-3.092	0.003	0.1073		P02790	HEMO	QGHNSVFLIK	142	0.203678	0.981232
		P02790	HEMO	GGYTLVSGYPK	-0.237262	-0.837	0.405	0.5413		P02790	HEMO	GGYTLVSGYPK	173	0.685412	0.981232
		P02790	HEMO	LHIMAGR	-0.248013	-1.805	0.075	0.3011		P02790	HEMO	LHIMAGR	183	0.899956	0.981232
		Q14624	ITIH4	FAHTVVTSR	-0.108253	-1.274	0.206	0.4463		Q14624	ITIH4	FAHTVVTSR	172	0.664995	0.981232
		Q14624	ITIH4	ILDDLSPR	-0.27622	-1.128	0.263	0.4487		Q14624	ITIH4	ILDDLSPR	176	0.748	0.981232
		Q14624	ITIH4	GSEMVVAGK	-0.231664	-2.507	0.014	0.1668		Q14624	ITIH4	GSEMVVAGK	138	0.166698	0.981232
		Q14624	ITIH4	ETLFSVMPGLK	-0.239632	-1.972	0.052	0.3011		Q14624	ITIH4	ETLFSVMPGLK	174	0.70606	0.981232
		P03971	MIS	YGNHVVLLLK	-0.16481	-1.299	0.198	0.4444		P03971	MIS	YGNHVVLLLK	146.5	0.252011	0.981232
		P80511	S10AC	ELANTIK	-0.002768	-0.902	0.37	0.5239		P80511	S10AC	ELANTIK	187	0.988851	0.988855
		P02743	SAMP	VGEYSLYIGR	-0.467946	-2.277	0.025	0.2554		P02743	SAMP	VGEYSLYIGR	154	0.349326	0.981232
		P02743	SAMP	QGYFVEAQPK	-0.404904	-2.554	0.012	0.156		P02743	SAMP	QGYFVEAQPK	140	0.184503	0.981232
		P08254	MMP3	DLVFIFK	-0.05809	-0.373	0.71	0.7577		P08254	MMP3	DLVFIFK	174.5	0.715457	0.981232
		P01023	A2MG	TEHPFTVEEFVLPK	-0.23108	-0.617	0.539	0.6178		P01023	A2MG	TEHPFTVEEFVLPK	171	0.644824	0.981232
		P01023	A2MG	QGIPFFGQVR	-0.009894	-0.057	0.955	0.955		P01023	A2MG	QGIPFFGQVR	169	0.605269	0.981232
		P51884	LUM	ILGPLSYSK	-0.185607	-1.886	0.063	0.3011		P51884	LUM	ILGPLSYSK	161	0.459096	0.981232
		Q86UX7	URP2	LTQLYEQAR	-0.003802	-1.81	0.074	0.3011		Q86UX7	URP2	LTQLYEQAR	170	0.624863	0.981232
		P02774	VTDB	HLSLLTTLSNR	0.04223	0.409	0.683	0.7344		P02774	VTDB	HLSLLTTLSNR	121	0.0631939	0.981232
		Q08380	LG3BP	ASHEEVEGLVEK	-0.578952	-1.367	0.175	0.4102		Q08380	LG3BP	ASHEEVEGLVEK	185	0.944311	0.985668
		P12259	FA5	SQHLDNFSNQIGK	-0.337052	-3.472	0.001	0.0953		P12259	FA5	SQHLDNFSNQIGK	122.5	0.0693436	0.981232
		P12259	FA5	NFFNPPIISR	-0.206476	-1.831	0.071	0.3011		P12259	FA5	NFFNPPIISR	180.5	0.844897	0.981232
		P04275	VWF	VTVFPIGIGDR	-0.20621	-0.888	0.377	0.5248		P04275	VWF	VTVFPIGIGDR	160.5	0.442727	0.981232
		P01042	KNG1	TVGSDTFYSFK	-0.301785	-1.437	0.154	0.3975		P01042	KNG1	TVGSDTFYSFK	184	0.922107	0.981232
		P01042	KNG1	QVVAGLNFR	-0.095825	-1.139	0.258	0.4487		P01042	KNG1	QVVAGLNFR	180	0.834035	0.981232
		P55058	PLTP	AGALQLLLVGDK	-0.252428	-1.747	0.084	0.3075		P55058	PLTP	AGALQLLLVGDK	144	0.223546	0.981232
		P05154	IPSP	TLYLADTFPTNFR	-0.448178	-1.167	0.247	0.4487		P05154	IPSP	TLYLADTFPTNFR	176	0.747943	0.981232
		P05154	IPSP	EDQYHYLLDR	-0.245038	-1.242	0.219	0.4487		P05154	IPSP	EDQYHYLLDR	183	0.899871	0.981232
		P05154	IPSP	FSIEGSYQLEK	-0.306623	-1.915	0.059	0.3011		P05154	IPSP	FSIEGSYQLEK	159	0.425845	0.981232
		P00748	FA12	TEQAAVAR	-0.1682	-1.22	0.226	0.4487		P00748	FA12	TEQAAVAR	159	0.42591	0.981232
		P00748	FA12	VVGGLVALR	-0.1124	-0.776	0.44	0.5568		P00748	FA12	VVGGLVALR	174	0.70606	0.981232
		Q04756	HGFA	VANYVDWINDR	-0.187733	-1.905	0.06	0.3011		Q04756	HGFA	VANYVDWINDR	178	0.790699	0.981232
		P03952	KLKB1	DSVTGTLPK	-0.223143	-1.892	0.062	0.3011		P03952	KLKB1	DSVTGTLPK	187	0.988855	0.988855
		P03952	KLKB1	TGAVSGHSLK	-0.166492	-1.837	0.07	0.3011		P03952	KLKB1	TGAVSGHSLK	187	0.988855	0.988855
		P03952	KLKB1	YSPGGTPTAIK	-0.221812	-1.608	0.112	0.3513		P03952	KLKB1	YSPGGTPTAIK	181	0.855903	0.981232
		P00742	FA10	TGIVSGFGR	-0.218419	-2.227	0.029	0.2592		P00742	FA10	TGIVSGFGR	139.5	0.179884	0.981232
		Q13103	SPP24	VNSQSLSPYLFR	-0.089079	-0.812	0.419	0.5497		Q13103	SPP24	VNSQSLSPYLFR	176	0.747954	0.981232
		Q13103	SPP24	VSAQQVQGVHAR	0.288966	1.74	0.086	0.3075		Q13103	SPP24	VSAQQVQGVHAR	167	0.566821	0.981232
		P20742	PZP	ATVLNYLPK	0.023936	0.108	0.914	0.9204		P20742	PZP	ATVLNYLPK	169	0.605269	0.981232
		P20742	PZP	SSGSLLNNAIK	-0.250621	-0.722	0.472	0.5769		P20742	PZP	SSGSLLNNAIK	173	0.685412	0.981232
		P20742	PZP	YGAATFTR	-0.109824	-0.588	0.558	0.6283		P20742	PZP	YGAATFTR	176	0.748	0.981232
		P04406	G3P	VIPELNGK	-0.311765	-1.446	0.152	0.3975		P04406	G3P	VIPELNGK	182	0.877882	0.981232
		Q16610	ECM1	NVALVSGDTENAK	-0.275814	-1.286	0.202	0.4444		Q16610	ECM1	NVALVSGDTENAK	177.5	0.779475	0.981232
		P02654	APOC1	EFGNTLEDK	-0.161011	-0.785	0.435	0.5568		P02654	APOC1	EFGNTLEDK	177.5	0.779869	0.981232
		P18428	LBP	LAEGFPLPLLK	-0.388618	-1.602	0.113	0.3513		P18428	LBP	LAEGFPLPLLK	165.5	0.538177	0.981232
		P43251	BTD	LSSGLVTAALYGR	-0.149845	-1.615	0.11	0.3513		P43251	BTD	LSSGLVTAALYGR	156.5	0.386416	0.981232
		Q9UHG3	PCYOX	YQSHDYAFSSVEK	-0.004522	-1.225	0.224	0.4487		Q9UHG3	PCYOX	YQSHDYAFSSVEK	176.5	0.758542	0.981232
		P06276	CHLE	NIAAFGGNPK	-0.481377	-1.95	0.054	0.3011		P06276	CHLE	NIAAFGGNPK	160.5	0.450645	0.981232
		P06276	CHLE	IFFPGVSEFGK	-0.454176	-0.996	0.322	0.4796		P06276	CHLE	IFFPGVSEFGK	175.5	0.737404	0.981232
		P06276	CHLE	FWTSFFPK	-0.285682	-3.134	0.002	0.0953		P06276	CHLE	FWTSFFPK	120	0.0593032	0.981232
		P26927	HGFL	SPLNDFQVLR	-0.284551	-2.387	0.021	0.231		P26927	HGFL	SPLNDFQVLR	170.5	0.634708	0.981232
		P04217	A1BG	HQFLLTGDTQGR	-0.304881	-1.358	0.178	0.4105		P04217	A1BG	HQFLLTGDTQGR	180	0.834035	0.981232
		P04217	A1BG	SGLSTGWTQLSK	-0.172123	-1.989	0.05	0.3011		P04217	A1BG	SGLSTGWTQLSK	144	0.224264	0.981232
		P04217	A1BG	ATWSGAVLAGR	-0.116885	-1.245	0.217	0.4487		P04217	A1BG	ATWSGAVLAGR	187	0.988855	0.988855
		P01019	ANGT	DPTFIPAPIQAK	-0.134351	-0.862	0.391	0.5275		P01019	ANGT	DPTFIPAPIQAK	172	0.664995	0.981232
		P01019	ANGT	ALQDQLVLVAAK	-0.276692	-0.645	0.52	0.6095		P01019	ANGT	ALQDQLVLVAAK	168	0.585908	0.981232
		P61769	B2MG	VNHVTLSQPK	-0.293985	-2.586	0.011	0.156		P61769	B2MG	VNHVTLSQPK	146	0.246296	0.981232
		P01024	CO3	LVAYYTLIGASGQR	-0.266228	-1.171	0.245	0.4487		P01024	CO3	LVAYYTLIGASGQR	158	0.409856	0.981232
		P01024	CO3	IHWESASLLR	-0.386975	-1.587	0.116	0.3529		P01024	CO3	IHWESASLLR	186	0.966574	0.988855
		O00533	NCHL1	VIAVNEVGR	-0.158562	-1.676	0.097	0.3226		O00533	NCHL1	VIAVNEVGR	146	0.246273	0.981232
		P49747	COMP	DTDLDGFPDEK	-0.020086	-1.091	0.278	0.4518		P49747	COMP	DTDLDGFPDEK	139	0.175432	0.981232
		P00488	F13A	VEYVIGR	-0.308579	-1.131	0.261	0.4487		P00488	F13A	VEYVIGR	182.5	0.888893	0.981232
		P00488	F13A	GTYIPVPIVSELQSGK	-0.211959	-1.006	0.317	0.4772		P00488	F13A	GTYIPVPIVSELQSGK	176.5	0.758597	0.981232
		Q9NPH3	IL1AP	VAFPLEVVQK	-0.190873	-0.865	0.39	0.5275		Q9NPH3	IL1AP	VAFPLEVVQK	180	0.83402	0.981232
		Q06033	ITIH3	EVSFDVELPK	-0.340553	-1.032	0.305	0.4756		Q06033	ITIH3	EVSFDVELPK	170	0.624912	0.981232
		Q06033	ITIH3	GISMLNK	-0.163479	-1.223	0.224	0.4487		Q06033	ITIH3	GISMLNK	168	0.585908	0.981232
		Q06033	ITIH3	DYIFGNYIER	-0.243323	-0.943	0.348	0.5084		Q06033	ITIH3	DYIFGNYIER	167	0.566821	0.981232
		P04180	LCAT	SSGLVSNAPGVQIR	-0.157133	-0.867	0.388	0.5275		P04180	LCAT	SSGLVSNAPGVQIR	148	0.269801	0.981232
		P61626	LYSC	WESGYNTR	-0.108737	-1.158	0.25	0.4487		P61626	LYSC	WESGYNTR	175	0.726928	0.981232
		O00187	MASP2	WPEPVFGR	-0.180082	-1.823	0.072	0.3011		O00187	MASP2	WPEPVFGR	118.5	0.0538852	0.981232
		P11226	MBL2	FQASVATPR	0.041374	0.21	0.835	0.8529		P11226	MBL2	FQASVATPR	178	0.790699	0.981232
		P11226	MBL2	EEAFLGITDEK	0.03299	0.201	0.841	0.8529		P11226	MBL2	EEAFLGITDEK	161.5	0.467572	0.981232
		P11226	MBL2	TEGQFVDLTGNR	-0.222101	-1.264	0.21	0.4482		P11226	MBL2	TEGQFVDLTGNR	184.5	0.93314	0.981232
		P40925	MDHC	GEFVTTVQQR	-0.003709	-0.753	0.454	0.5609		P40925	MDHC	GEFVTTVQQR	164	0.511348	0.981232
		O60462	NRP2	DGDSESADLLGK	-0.000921	-0.616	0.54	0.6178		O60462	NRP2	DGDSESADLLGK	182.5	0.888872	0.981232
		P19652	A1AG2	TEDTIFLR	-0.584567	-1.441	0.153	0.3975		P19652	A1AG2	TEDTIFLR	170	0.624895	0.981232
		P02763	A1AG1	SDVVYTDWK	-0.495219	-2.676	0.009	0.156		P02763	A1AG1	SDVVYTDWK	170	0.624912	0.981232
		Q96PD5	PGRP2	TFTLLDPK	-0.157052	-1.851	0.068	0.3011		Q96PD5	PGRP2	TFTLLDPK	184	0.922107	0.981232
		Q96PD5	PGRP2	WGAAPYR	0.046522	1.081	0.283	0.4547		Q96PD5	PGRP2	WGAAPYR	134	0.135008	0.981232
		P14618	KPYM	LDIDSPPITAR	-0.241063	-1.141	0.257	0.4487		P14618	KPYM	LDIDSPPITAR	161	0.458906	0.981232
		P32119	PRDX2	QITVNDLPVGR	-0.290219	-1.479	0.143	0.3975		P32119	PRDX2	QITVNDLPVGR	166	0.548054	0.981232
		P22891	PROZ	APDLQDLPWQVK	-0.327032	-1.783	0.078	0.3011		P22891	PROZ	APDLQDLPWQVK	179	0.812295	0.981232
		P22891	PROZ	DFAEHLLIPR	-0.255066	-1.103	0.273	0.4487		P22891	PROZ	DFAEHLLIPR	180.5	0.844565	0.981232
		O00391	QSOX1	DTGAALLAESR	0.170034	1.108	0.271	0.4487		O00391	QSOX1	DTGAALLAESR	168.5	0.595501	0.981232
		P06702	S10A9	LTWASHEK	-0.355027	-1.697	0.093	0.32		P06702	S10A9	LTWASHEK	176.5	0.919518	0.981232
		P14151	LYAM1	DNYTDLVAIQNK	-0.007715	-1.502	0.137	0.3947		P14151	LYAM1	DNYTDLVAIQNK	143.5	0.21894	0.981232
		P02741	CRP	AFVFPK	-1.22002	-2.708	0.008	0.156		P02741	CRP	AFVFPK	151	0.307753	0.981232
		P02741	CRP	ESDTSYVSLK	-0.002837	-0.423	0.673	0.7291		P02741	CRP	ESDTSYVSLK	184.5	0.9332	0.981232
		P04003	C4BPA	QSSSYSFFK	-0.152408	-0.691	0.492	0.5962		P04003	C4BPA	QSSSYSFFK	166	0.548036	0.981232
		P20851	C4BPB	ALLAFQESK	-0.506349	-2.055	0.043	0.3011		P20851	C4BPB	ALLAFQESK	174.5	0.716455	0.981232
		P01011	AACT	ADLSGITGAR	-0.432997	-1.692	0.094	0.32		P01011	AACT	ADLSGITGAR	161	0.459096	0.981232
		P01011	AACT	NLAVSQVVHK	-0.325363	-2.07	0.041	0.3011		P01011	AACT	NLAVSQVVHK	160	0.442325	0.981232
		P08185	CBG	AQLLQGLGFNLTER	-0.142334	-0.908	0.367	0.5239		P08185	CBG	AQLLQGLGFNLTER	184.5	0.933194	0.981232
		P08185	CBG	ITQDAQLK	-0.157856	-1.779	0.08	0.3011		P08185	CBG	ITQDAQLK	170	0.624912	0.981232
		P05546	HEP2	SVNDLYIQK	-0.411322	-1.432	0.156	0.3975		P05546	HEP2	SVNDLYIQK	171	0.644824	0.981232
		P05546	HEP2	QFPILLDFK	-0.340973	-1.124	0.264	0.4487		P05546	HEP2	QFPILLDFK	159	0.425888	0.981232
		P05546	HEP2	TLEAQLTPR	-0.402614	-2.872	0.005	0.143		P05546	HEP2	TLEAQLTPR	160	0.442325	0.981232
		P04278	SHBG	IALGGLLFPASNLR	0.257239	1.006	0.317	0.4772		P04278	SHBG	IALGGLLFPASNLR	168	0.585908	0.981232
		P04278	SHBG	QAEISASAPTSLR	0.14013	0.658	0.512	0.6095		P04278	SHBG	QAEISASAPTSLR	167.5	0.576301	0.981232
		P04278	SHBG	LDVDQALNR	-0.00265	-0.8	0.426	0.5538		P04278	SHBG	LDVDQALNR	164	0.511427	0.981232
		P02787	TRFE	DGAGDVAFVK	-0.329308	-2.098	0.039	0.3011		P02787	TRFE	DGAGDVAFVK	183	0.899956	0.981232
		P02787	TRFE	EGYYGYTGAFR	-0.234497	-1.412	0.163	0.3975		P02787	TRFE	EGYYGYTGAFR	162	0.476218	0.981232
		Q15582	BGH3	GDELADSALEIFK	0.089929	0.637	0.526	0.6115		Q15582	BGH3	GDELADSALEIFK	186	0.966574	0.988855
		P22105	TENX	LQVVPVAANQR	-0.128769	-0.536	0.593	0.6523		P22105	TENX	LQVVPVAANQR	184	0.922056	0.981232
		P22105	TENX	ILISGLEPSTPYR	-0.264954	-1.2	0.233	0.4487		P22105	TENX	ILISGLEPSTPYR	158.5	0.417662	0.981232
		P22105	TENX	TLSPVLESPR	-0.379345	-1.567	0.121	0.3605		P22105	TENX	TLSPVLESPR	161	0.459054	0.981232
		P67936	TPM4	TIDDLEEK	-0.077163	-0.232	0.817	0.8466		P67936	TPM4	TIDDLEEK	151	0.664955	0.981232
		P04004	VTNC	FEDGVLDPDYPR	-0.340773	-1.498	0.138	0.3947		P04004	VTNC	FEDGVLDPDYPR	183	0.899951	0.981232
		P04004	VTNC	QPQFISR	-0.083791	-0.649	0.519	0.6095		P04004	VTNC	QPQFISR	134	0.135008	0.981232
		O75083	WDR1	DYSGQGVVK	-0.001717	-0.539	0.591	0.6523		O75083	WDR1	DYSGQGVVK	153.5	0.342045	0.981232
		P63104	1433Z	SVTEQGAELSNEER	-0.055878	-0.205	0.838	0.8529		P63104	1433Z	SVTEQGAELSNEER	152	0.321309	0.981232
		P63104	1433Z	FLIPNASQAESK	-0.245573	-0.519	0.605	0.6604		P63104	1433Z	FLIPNASQAESK	158	0.409856	0.981232
		†Patients includes BP and BD-II q-value means adjusted p-value for multiple comparison by using Benjamini-Hochberg FDR. Proteins ordered based on q-value.and q<0.05 was considered statistically significant. Abbreviations: LC-MRM/MS, Liquid-chromatography-multiple reaction monitoring/mass spectrometry; BP, prodrome of bipolar II disorder;
